# Supplementary material for: The Source Areas and Migratory Pathways of the Fall Armyworm Spodoptera frugiperda (Smith) in Sichuan Province, China
Source: Insects. 2022 Oct 16;13(10):935. doi: 10.3390/insects13100935 (PMC9604329; doi:10.3390/insects13100935)
Supplement: Supplementary file 1 [file insects-13-00935-s001.zip]

Archive with 1 entries (1 files):
- insects-1955843-supplementary.pdf
